# Supplementary material for: Curcumin’s Radioprotective Effects on Zebrafish Embryos
Source: Antioxidants (Basel). 2024 Oct 23;13(11):1281. doi: 10.3390/antiox13111281 (PMC11590968; doi:10.3390/antiox13111281)
Supplement: Supplementary file 1 [file antioxidants-13-01281-s001.zip]

Archive with 1 entries (1 files):
- antioxidants-3202776-supplementary.pdf
